# Supplementary material for: Hidden Fungi: Combining Culture-Dependent and -Independent DNA Barcoding Reveals Inter-Plant Variation in Species Richness of Endophytic Root Fungi in Elymus repens
Source: J Fungi (Basel). 2021 Jun 9;7(6):466. doi: 10.3390/jof7060466 (PMC8226481; doi:10.3390/jof7060466)
Supplement: Supplementary file 1 [file jof-07-00466-s001.zip]

Archive with 1 entries (1 files):
- jof-1232529-supplementary.pdf
